# Supplementary material for: Effect of high intratesticular estrogen on global gene expression and testicular cell number in rats
Source: Reprod Biol Endocrinol. 2010 Jun 23;8:72. doi: 10.1186/1477-7827-8-72 (PMC2906496; doi:10.1186/1477-7827-8-72)
Supplement: Additional file 2 — Supplemental Table 2: Up-regulated genes and ESTs by estradiol. [file 1477-7827-8-72-S2.XLS]

## Sheet: Expression Mining Data
Probe at	Probe Set ID	Gene Title	Gene Symbol	Fold changes	Treat Signal	Treat Detection	Control Signal	Control Detection	Description
D13962_g_at	D13962	solute carrier family 2 (facilitated glucose transporter), member 3	Slc2a3	8.18	1891.8	P	195.2	P	D13962 RATGLUT3 Rat mRNA for neuron glucose transporter
AF055291mRNA_at	AF055291	signal transducer and activator of transcription 4 (predicted)	Stat4_predicted	7.06	943.9	P	112.9	P	AF055291mRNA Rattus norvegicus signal transducer and activator of transcription 4 (stat4) gene, partial cds
AA685903_at	AA685903	tumor rejection antigen gp96 (predicted)	Tra1_predicted	6.56	2415.8	P	311.1	P	AA685903 EST108576 Rat PC-12 cells, NGF-treated (9 days) Rattus sp. cDNA clone RPNAC21 5 end similar to Glucose regulated protein, 94 kDa (GRP94), mRNA sequence [Rattus sp.]
rc_AA944397_at	AA944397	heat shock protein 1, alpha	Hspca	5.08	9208.8	P	1529.8	P	rc_AA944397 EST199896 Rattus norvegicus cDNA, 3 end /clone=REMAG54 /clone_end=3 /gb=AA944397 /gi=3104313 /ug=Rn.5916 /len=542
X77934cds_at	X77934	amyloid beta (A4) precursor-like protein 2	Aplp2	5.05	688.2	P	115.1	P	X77934cds RNWAPLP2 R.norvegicus (Wistar) mRNA for amyloid precursor-like protein 2
X05472cds#1_s_at	X05472	similar to LRRGT00057 /// similar to ORF2 consensus sequence encoding endonuclease and reverse transcriptase minus RNaseH /// similar to LRRGT00176 /// similar to LRRG00135 /// similar to putative RNA binding protein 1	LOC297970 /// LOC360689 /// LOC361620 /// LOC361915 /// LOC362803	4.69	841.8	P	151.6	P	X05472cds#1 RNREP24R Rat 2.4 kb repeat DNA right terminal region
S69315_at	S69315	tumor rejection antigen gp96 (predicted)	Tra1_predicted	4.61	4595.4	P	841	M	S69315 S1 GRP94/endoplasmin {5 and 3 regions} [rats, KNRK cells, mRNA Partial, 206 nt, segment 1 of 2]
rc_AI014135_g_at	AI014135	Mss4 protein	Mss4	4.51	5944.3	P	1112.9	P	rc_AI014135 EST207690 Rattus norvegicus cDNA, 3 end /clone=RSPBF48 /clone_end=3 /gb=AI014135 /ug=Rn.4229 /len=410
rc_AI639314_at	AI639314	delangin (predicted)	NIPBL_predicted	4.49	547.7	P	103.1	P	Rat mixed-tissue library Rattus norvegicus cDNA clone rx04757 3 , mRNA sequence [Rattus norvegicus]
rc_AA892801_g_at	AA892801	eukaryotic translation elongation factor 2	Eef2	4.18	998.1	P	201.8	P	rc_AA892801 EST196604 Rattus norvegicus cDNA, 3 end /clone=RKIAX44 /clone_end=3 /gb=AA892801 /gi=3019680 /ug=Rn.3610 /len=528
rc_AI237654_at	AI237654	upregulated by 1,25-dihydroxyvitamin D-3	Txnip	4.12	527.8	P	108.3	P	rc_AI237654 EST234216 Rattus norvegicus cDNA, 3 end /clone=RPLDB93 /clone_end=3 /gb=AI237654 /ug=Rn.2758 /len=689
rc_AA859982_at	AA859982	DEAH (Asp-Glu-Ala-His) box polypeptide 36 (predicted)	---	4.11	340	P	69.9	P	rc_AA859982 UI-R-E0-ca-h-10-0-UI.s1 Rattus norvegicus cDNA, 3 end /clone=UI-R-E0-ca-h-10-0-UI /clone_end=3 /gb=AA859982 /gi=2949502 /ug=Rn.18656 /len=532
X61295cds_s_at	X61295	similar to LRRGT00057 /// similar to RIKEN cDNA 9330196J05 (predicted) /// similar to Ac1-163 /// similar to LRRG00116 /// similar to ORF4 /// similar to putative RNA binding protein 1	LOC297970 /// RGD1307640_predicted /// LOC317588 /// LOC361085 /// LOC361942 /// LOC362803	4.1	410.9	P	84.6	P	X61295cds RNL1RTO2B R.norvegicus L1 retroposon, ORF2 mRNA (partial)
AFFX_Rat_Hexokinase_3_at	AF110508	nitric oxide synthase 3, endothelial cell	Nos3	4.02	4867.1	P	1022.6	P	J04526 Rattus norvegicus brain hexokinase mRNA, complete cds (_5, _M, _3 represent transcript regions 5 prime, Middle, and 3 prime respectively)
AF092523_s_at	AF092523			3.99	2215	P	468.9	P	AF092523 Rattus norvegicus A-kinase anchor protein 84 mRNA, complete cds
rc_AI638939_at	AI638939	bobby sox homolog (Drosophila) (predicted)	Bbx_predicted	3.91	1330.4	P	287.4	P	Rat mixed-tissue library Rattus norvegicus cDNA clone rz00769 3 , mRNA sequence [Rattus norvegicus]
U23146cds_s_at	U23146	A kinase (PRKA) anchor protein (gravin) 12	Akap12	3.67	4406	P	1012.9	P	U23146cds RNU23146 Rattus norvegicus mitogenic regulation SSeCKS (322) gene, complete cds
L36664_s_at	L36664	angiotensin 1 converting enzyme	Ace	3.67	1301.4	P	235.4	P	L36664 RATKII Rattus norvegicus kininase II mRNA, partial cds
X07686cds_s_at	X07686	similar to LRRGT00082 /// similar to LRRGT00049 /// similar to LRRGT00082 /// similar to RIKEN cDNA 2410116I05 /// similar to putative RNA binding protein 1 /// similar to ORF1 /// similar to putative RNA binding protein 1 /// similar to RIKEN cDNA 2410116I05 /// LRRGT00165	LOC360566 /// LOC360978 /// LOC361157 /// LOC361325 /// LOC362127 /// LOC362308 /// LOC362803 /// LOC363377 /// LOC498826	3.46	837.3	P	213.7	P	X07686cds RNLB6 Rat L1Rn B6 repetitive DNA element
rc_AI230572_at	AI230572	---	---	3.18	380.7	P	101.2	P	rc_AI230572 EST227267 Rattus norvegicus cDNA, 3 end /clone=REMCY30 /clone_end=3 /gb=AI230572 /ug=Rn.3181 /len=317
rc_AA893242_g_at	AA893242	acyl-CoA synthetase long-chain family member 1	Acsl1	3.04	2788.3	P	775.6	P	rc_AA893242 EST197045 Rattus norvegicus cDNA, 3 end /clone=RKIBD96 /clone_end=3 /gb=AA893242 /gi=3020121 /ug=Rn.6215 /len=643
J05571_s_at	J05571	methionine adenosyltransferase II, alpha	Mat2a	3.01	381.8	P	106.1	P	J05571 Rat S-adenosylmethionine synthetase mRNA /cds=(77,1264) /gb=J05571 /gi=206845 /ug=Rn.9855 /len=1337
rc_AI235576_s_at	AI235576	hydroxy-delta-5-steroid dehydrogenase, 3 beta- and steroid delta-isomerase 1 /// hydroxysteroid dehydrogenase-1, delta<5>-3-beta (predicted)	Hsd3b1 /// Hsd3b1_predicted	2.99	926.5	P	261.6	P	rc_AI235576 EST232138 Rattus norvegicus cDNA, 3 end /clone=ROVCT67 /clone_end=3 /gb=AI235576 /ug=Rn.11311 /len=364
rc_AI014135_at	AI014135	---	---	2.98	684.3	P	193.7	P	rc_AI014135 EST207690 Rattus norvegicus cDNA, 3 end /clone=RSPBF48 /clone_end=3 /gb=AI014135 /ug=Rn.4229 /len=410
U50842_at	U50842	neural precursor cell expressed, developmentally down-regulated gene 4A	Nedd4a	2.96	558.3	P	159.4	P	U50842 RNU50842 Rattus norvegicus ubiquitin ligase (Nedd4) protein mRNA, partial cds
rc_AI639515_at	AI639515	---	---	2.83	109.3	P	32.7	P	Rat mixed-tissue library Rattus norvegicus cDNA clone rx00350 3 , mRNA sequence [Rattus norvegicus]
U50185_g_at	U50185	protein phosphatase 1, regulatory (inhibitor) subunit 12A	Ppp1r12a	2.81	508.3	P	152.6	P	U50185 RNU50185 Rattus norvegicus kidney protein phosphatase 1 myosin binding subunit mRNA, partial cds
X52583cds_s_at	X52583	nucleoporin 62	Nup62	2.79	775.7	P	234.6	P	X52583cds RRP62 Rat mRNA for nuclear pore glycoprotein P62
D25233cds_at	D25233	retinoblastoma 1	Rb1	2.73	172.3	P	53.4	P	D25233cds RATRP Rat mRNA for retinoblastoma protein, partial sequence
rc_AI177052_at	AI177052	nucleoporin 153kD	Nup153	2.68	1240.3	P	390.8	P	rc_AI177052 EST220659 Rattus norvegicus cDNA, 3 end /clone=ROVCA24 /clone_end=3 /gb=AI177052 /ug=Rn.1347 /len=625
rc_AI235707_at	AI235707	dynactin 4	Dctn4	2.64	1014.7	P	325	P	rc_AI235707 EST232269 Rattus norvegicus cDNA, 3 end /clone=ROVCW10 /clone_end=3 /gb=AI235707 /ug=Rn.1762 /len=471
S63167_s_at	S63167	hydroxysteroid dehydrogenase-1, delta<5>-3-beta (predicted)	Hsd3b1_predicted	2.63	2009.5	P	644.2	P	S63167 3 beta-hydroxysteroid dehydrogenase isomerase type II.2 [rats, liver, mRNA, 2675 nt]
rc_AI639470_g_at	AI639470	---	---	2.62	137	P	43.9	P	Rat mixed-tissue library Rattus norvegicus cDNA clone rx04112 3 , mRNA sequence [Rattus norvegicus]
rc_AI231164_s_at	AI231164	splicing factor, arginine/serine-rich 10 (transformer 2 homolog, Drosophila)	Sfrs10	2.6	2062.7	P	670.1	P	rc_AI231164 EST227852 Rattus norvegicus cDNA, 3 end /clone=REMDG57 /clone_end=3 /gb=AI231164 /ug=Rn.8538 /len=491
X05472cds#3_f_at	X05472	similar to LRRGT00057 /// similar to LRRGT00176 /// similar to LRRG00135 /// similar to putative RNA binding protein 1	LOC297970 /// LOC361620 /// LOC361915 /// LOC362803	2.54	214.9	P	71.4	P	X05472cds#3 RNREP24R Rat 2.4 kb repeat DNA right terminal region
rc_AI136977_at	AI136977	FK506 binding protein 4	Fkbp4	2.53	1169.9	P	390.3	P	rc_AI136977 UI-R-C2p-nz-f-10-0-UI.s1 Rattus norvegicus cDNA, 3 end /clone=UI-R-C2p-nz-f-10-0-UI /clone_end=3 /gb=AI136977 /ug=Rn.23741 /len=376
rc_AI044390_s_at	AI044390	---	---	2.53	193.3	P	64.4	P	rc_AI044390 UI-R-C0-is-c-06-0-UI.s1 Rattus norvegicus cDNA, 3 end /clone=UI-R-C0-is-c-06-0-UI /clone_end=3 /gb=AI044390 /ug=Rn.2874 /len=340
rc_AA859994_at	AA859994	CDNA clone IMAGE:7308494	---	2.52	312.7	P	104.7	P	rc_AA859994 UI-R-E0-ca-b-02-0-UI.s1 Rattus norvegicus cDNA, 3 end /clone=UI-R-E0-ca-b-02-0-UI /clone_end=3 /gb=AA859994 /gi=2949514 /ug=Rn.17034 /len=574
rc_AA891069_at	AA891069	serine/arginine-rich protein specific kinase 2 (predicted)	Srpk2_predicted	2.94	2100.1	P	602.3	P	rc_AA891069 EST194872 Rattus norvegicus cDNA, 3 end /clone=RHEAO61 /clone_end=3 /gb=AA891069 /gi=3017948 /ug=Rn.19443 /len=397
AF092523_i_at	AF092523	A kinase (PRKA) anchor protein 1	Akap1	2.49	3162.3	P	1074.5	P	AF092523 Rattus norvegicus A-kinase anchor protein 84 mRNA, complete cds
S82233_s_at	S82233	solute carrier family 12, member 2	Slc12a2	2.45	153.4	P	53	P	S82233 rBSC2=Na-K-Cl cotransporter homolog [rats, cochlear lateral walls, mRNA Partial, 547 nt]
AF041373_s_at	AF041373	phosphatidylinositol binding clathrin assembly protein	Picalm	2.41	4637.3	P	1626.3	P	AF041373 Rattus norvegicus clathrin assembly protein short form (CALM) mRNA, complete cds /cds=(25,1818) /gb=AF041373 /gi=2792499 /ug=Rn.10888 /len=1921
S75435_i_at	S75435	T-cell receptor gamma chain	Tcrg	2.38	719.7	P	255.3	M	S75435 TCR gamma C4L=T-cell receptor gamma chain {clone RG4} [rats, thymic lymphoma cell line cFTL53, mRNA, 1483 nt]
U95178_s_at	U95178	disabled homolog 2 (Drosophila)	Dab2	2.37	764.5	P	272.9	P	U95178 Rattus norvegicus DOC-2 p59 isoform mRNA, complete cds /cds=(6,1658) /gb=U95178 /gi=3157994 /ug=Rn.14763 /len=2504
U35775_g_at	U35775	adducin 3 (gamma)	Add3	2.33	114	P	41.4	P	U35775 Rattus norvegicus gamma-adducin mRNA, complete cds /cds=(133,2148) /gb=U35775 /gi=1041239 /ug=Rn.9416 /len=2246
AJ224120_at	AJ224120	peroxisomal biogenesis factor 11A	Pex11a	2.31	175.6	P	64.2	P	J04526 Rattus norvegicus brain hexokinase mRNA, complete cds (_5, _M, _3 represent transcript regions 5 prime, Middle, and 3 prime respectively)
L11930_at	L11930	CAP, adenylate cyclase-associated protein 1 (yeast)	Cap1	2.29	264.8	P	97.7	P	L11930 Rattus norvegicus cyclase-associated protein homologue (MCH1) mRNA, complete cds /cds=(21,1445) /gb=L11930 /gi=310173 /ug=Rn.21389 /len=1460
D49653_s_at	D49653	leptin	Lep	2.26	5190.2	P	1990.4	P	D49653 RATOBESE Rat mRNA for obese(leptin), complete cds
X53581cds#5_f_at	X53581	similar to LRRGT00057	LOC297970	2.26	566.2	P	255.9	P	X53581cds#3 RNLINED R.norvegicus long interspersed repetitive DNA containing 7 ORF s
AA933181_at	AA933181	immunoglobulin superfamily, member 4A (predicted)	Igsf4a_predicted	2.23	504.4	P	191.3	P	AA933181 ESTPIM-2MF Rat Brain, Stratagene (cat.#936501) Rattus norvegicus cDNA clone pUC18/P1M-2MF 5 , mRNA sequence [Rattus norvegicus]
L09656_at	L09656	transcription factor 12	Tcf12	2.22	118.1	P	44.9	P	L09656 Rat salivary-specific cAMP response element-binding protein alpha mRNA, complete cds /cds=(203,2326) /gb=L09656 /gi=310225 /ug=Rn.9916 /len=2535
L18889_at	L18889	calnexin	Canx	2.22	1880.2	P	715.3	P	L18889 RATCALNEXI Rattus rattus calnexin mRNA, complete cds
U76714_g_at	U76714	solute carrier family 39 (iron-regulated transporter), member 1	Slc40a1	2.21	181.2	P	69.3	P	U76714 RRU76714 Rattus norvegicus cell adhesion regulator (CAR1) mRNA, complete cds
rc_AI639015_at	AI639015	---	---	2.21	51.1	P	19.6	P	Rat mixed-tissue library Rattus norvegicus cDNA clone rx00967 3 , mRNA sequence [Rattus norvegicus]
rc_AA875047_at	AA875047	Chaperonin subunit 6a (zeta) (predicted)	---	2.2	213.1	P	81.6	P	rc_AA875047 UI-R-E0-cb-d-01-0-UI.s1 Rattus norvegicus cDNA, 3 end /clone=UI-R-E0-cb-d-01-0-UI /clone_end=3 /gb=AA875047 /gi=2979995 /ug=Rn.3215 /len=534
rc_AI639048_at	AI639048	similar to KIAA0423 (predicted)	RGD1310474_predicted	2.2	678.4	P	260	P	Rat mixed-tissue library Rattus norvegicus cDNA clone rx01186 3 , mRNA sequence [Rattus norvegicus]
E12159cds_s_at	E12159	130kDa-Ins(1,4,5)P3 binding protein	RGD:708420	2.18	203	P	78.5	M	E12159cds cDNA encoding protein capable of binding with inositol-1,4, 5-triphosphate
M77809_at	M77809	transforming growth factor, beta receptor 3	Tgfbr3	2.17	225.7	P	87.7	P	M77809 Rat betaglycan mRNA, complete cds /cds=(334,2895) /gb=M77809 /gi=203137 /ug=Rn.9953 /len=3931
U62897_at	U62897	carboxypeptidase D	Cpd	2.15	755.5	P	296.8	P	U62897 Rattus norvegicus carboxypeptidase D precursor (Cpd) mRNA, complete cds /cds=(45,4181) /gb=U62897 /gi=2406562 /ug=Rn.4093 /len=4377
M13100cds#6_f_at	M13100	similar to Ac1-163	LOC317588	2.15	756.5	P	296.6	P	M13100cds#6 RATLIN3A Rat long interspersed repetitive DNA sequence LINE3 (L1Rn)
Z19552cds_at	Z19552	topoisomerase (DNA) 2 alpha	RGD:62048	2.15	1279.9	P	502.5	P	Z19552cds RNDNATPII R.norvegicus mRNA for DNA topoisomerase II
AF059678_s_at	AF059678	replication factor C 1	Recc1	2.14	230.6	P	91.2	P	AF059678 Rattus norvegicus VIP-receptor-gene repressor protein mRNA, complete cds
rc_AI012275_at	AI012275	developmentally regulated protein TPO1	RGD:621571	2.11	164.2	P	65.6	P	rc_AI012275 EST206726 Rattus norvegicus cDNA, 3 end /clone=RPLAU85 /clone_end=3 /gb=AI012275 /ug=Rn.4099 /len=686
rc_AI045249_at	AI045249	NIMA (never in mitosis gene a)- related kinase 9 (predicted)	Nek9_predicted	2.11	202.2	P	81.1	P	rc_AI045249 UI-R-C1-kh-e-09-0-UI.s1 Rattus norvegicus cDNA, 3 end /clone=UI-R-C1-kh-e-09-0-UI /clone_end=3 /gb=AI045249 /ug=Rn.3672 /len=522
rc_AI639123_at	AI639123	---	---	2.1	266.3	P	107.3	P	Rat mixed-tissue library Rattus norvegicus cDNA clone rx02943 3 , mRNA sequence [Rattus norvegicus]
D14419_s_at	D14419	protein phosphatase 2 (formerly 2A), regulatory subunit B (PR 52), alpha isoform	Ppp2r2a	2.07	435.7	P	177.8	P	D14419 Rattus norvegicus PP2A BRa mRNA for B regulatory subunit of protein phosphatase 2A, partial cds
X92097_at	X92097	coated vesicle membrane protein	Rnp24	2.05	624	P	256.9	P	X92097 R.norvegicus mRNA for transmembrane protein rnp21.4 /cds=(23,628) /gb=X92097 /gi=1213220 /ug=Rn.22775 /len=716
AB020504_g_at	AB020504	PMF32 protein	RGD:620149	2.05	433.2	P	178.2	P	AB020504 Rattus norvegicus mRNA for PMF31, complete cds
rc_AA852055_at	AA852055	---	---	2.04	330.5	P	136.9	P	rc_AA852055 EST194824 Rattus norvegicus cDNA, 3 end /clone=RSPAP96 /clone_end=3 /gb=AA852055 /gi=2939595 /ug=Rn.8883 /len=494
U09793_at	U09793	Kirsten rat sarcoma viral oncogene homologue 2 (active)	Kras2	2.03	409.4	P	169.5	P	U09793 Rattus norvegicus p21 (c-Ki-ras) mRNA, complete cds /cds=(0,566) /gb=U09793 /gi=495533 /ug=Rn.10007 /len=661
U35775_at	U35775	adducin 3 (gamma)	Add3	2.03	421.7	P	175.7	P	U35775 Rattus norvegicus gamma-adducin mRNA, complete cds /cds=(133,2148) /gb=U35775 /gi=1041239 /ug=Rn.9416 /len=2246
X89701cds_i_at	X89701	olfactory receptor 1366 (predicted)	Olr1366_predicted	2.02	285.1	P	119.1	P	X89701cds RNTPCR13P R.norvegicus mRNA for TPCR13 protein
rc_AI009147_at	AI009147	Similar to hypothetical protein FLJ21827 (predicted)	LOC300675	2.01	453.6	P	190.1	M	rc_AI009147 EST203598 Rattus norvegicus cDNA, 3 end /clone=REMBJ52 /clone_end=3 /gb=AI009147 /ug=Rn.221 /len=429
rc_AI638989_at	AI638989	---	---	2	372.9	P	157.3	P	Rat mixed-tissue library Rattus norvegicus cDNA clone rx01268 3 , mRNA sequence [Rattus norvegicus]
AF069782_at	AF069782	nucleolar protein 5	Nol5	2	800.4	P	337.3	P	AF069782 Rattus sp. unknown mRNA
