# Supplementary material for: Effect of high intratesticular estrogen on global gene expression and testicular cell number in rats
Source: Reprod Biol Endocrinol. 2010 Jun 23;8:72. doi: 10.1186/1477-7827-8-72 (PMC2906496; doi:10.1186/1477-7827-8-72)
Supplement: Additional file 3 — Supplemental Table 3: Down-regulated genes and ESTs by estradiol. [file 1477-7827-8-72-S3.XLS]

## Sheet: Expression Mining Data
Probe at	Probe Set ID	Gene Title	Gene Symbol	Fold changes	Treat Signal	Treat Detection	Control Signal	Control Detection	Description
L46791_at	L46791	carboxylesterase 3	Ces3	-26.85	58.6	P	1329.2	P	L46791 Rattus norvegicus cholesterol esterase mRNA, complete cds /cds=(30,1727) /gb=L46791 /gi=1162963 /ug=Rn.6066 /len=1918
M94918mRNA_f_at	M94918	hemoglobin beta chain complex	Hbb	-9.89	124.9	P	1043.9	P	M94918mRNA RATBETGLOX Rat beta-globin gene, exons 1-3
K01933_at	K01933	haptoglobin	Hp	-9.25	309.2	P	2413.9	P	K01933 Rat haptoglobin mRNA, partial alpha-, complete beta-subunit and 3 flank /cds=(0,820) /gb=K01933 /gi=204656 /ug=Rn.10950 /len=960
X56325mRNA_s_at	X56325	hemoglobin alpha, adult chain 1	Hba-a1	-8.85	225.3	P	1683	P	X56325mRNA RN2A1GL R.norvegicus 2-alpha-1 globin gene
AB001349_at	AB001349	steroidogenic acute regulatory protein	Star	-5.45	62.7	P	347.3	P	AB001349 Rat mRNA for steroidogenic acute regulatory protein, complete cds /cds=(75,929) /gb=AB001349 /gi=1854382 /ug=Rn.11399 /len=3396
rc_AI179576_s_at	AI179576	hemoglobin beta chain complex /// similar to zero beta-1 globin	Hbb /// MGC72973	-5.06	639	P	2731.6	P	rc_AI179576 EST223298 Rattus norvegicus cDNA, 3 end /clone=RSPCJ16 /clone_end=3 /gb=AI179576 /ug=Rn.2484 /len=570
rc_H33461_at	H33461	oxidation resistance 1	Oxr1	-4.68	93.6	P	372.2	P	rc_H33461 EST109481 Rattus norvegicus cDNA, 3 end /clone=RPNAS13 /clone_end=3 /gb=H33461 /gi=978878 /ug=Rn.4252 /len=551
rc_AA892854_at	AA892854	similar to Small inducible cytokine B13 precursor (CXCL13) (B lymphocyte chemoattractant) (CXC chemokine BLC)	LOC498335	-3.96	32.3	P	107.9	P	rc_AA892854 EST196657 Rattus norvegicus cDNA, 3 end /clone=RKIAY12 /clone_end=3 /gb=AA892854 /gi=3019733 /ug=Rn.6917 /len=591
J02773_at	J02773	fatty acid binding protein 3	Fabp3	-3.55	764.9	P	2293.1	P	J02773 Rat low molecular weight fatty acid binding protein mRNA, complete cds /cds=(36,437) /gb=J02773 /gi=204077 /ug=Rn.4147 /len=666
M15327_at	M15327	alcohol dehydrogenase 1	Adh1	-3.28	404.5	M	1118.9	P	M15327 Rat alcohol dehydrogenase (ADH) mRNA, complete cds /cds=(34,1164) /gb=M15327 /gi=202726 /ug=Rn.756 /len=1292
AF077195_at	AF077195	Sertoli cell protein 1	RGD:620279	-3.17	274.4	P	733.6	P	AF077195 Rattus norvegicus Sertoli cell protein (SC4) mRNA, partial cds
rc_H33725_at	H33725	associated molecule with the SH3 domain of STAM	Stambp	-2.91	927.6	P	2278.8	P	rc_H33725 EST109991 Rattus norvegicus cDNA, 3 end /clone=RPNAY02 /clone_end=3 /gb=H33725 /gi=979142 /ug=Rn.14662 /len=420
L07315_at	L07315	dipeptidase 1 (renal)	Dpep1	-2.91	66.5	P	163.5	P	L07315 Rat dipeptidase (dpep1) mRNA, complete cds /cds=(129,1361) /gb=L07315 /gi=459932 /ug=Rn.6051 /len=2179
rc_AA891140_at	AA891140	Similar to CDNA sequence BC027246 (predicted)	---	-2.89	88.3	P	215.7	P	rc_AA891140 EST194943 Rattus norvegicus cDNA, 3 end /clone=RHEAP67 /clone_end=3 /gb=AA891140 /gi=3018019 /ug=Rn.17087 /len=314
rc_AA859980_at	AA859980	similar to acetyl CoA transferase-like	MGC95138	-2.84	136.8	P	327.6	P	rc_AA859980 UI-R-E0-ca-h-07-0-UI.s1 Rattus norvegicus cDNA, 3 end /clone=UI-R-E0-ca-h-07-0-UI /clone_end=3 /gb=AA859980 /gi=2949500 /ug=Rn.855 /len=482
rc_AA799650_g_at	AA799650	peroxiredoxin 3	Prdx3	-2.81	250.7	P	594.7	P	rc_AA799650 EST189147 Rattus norvegicus cDNA, 3 end /clone=RHEAD59 /clone_end=3 /gb=AA799650 /gi=2862605 /ug=Rn.2011 /len=593
AA686870_i_at	AA686870	---	---	-2.73	112.7	P	260	P	AA686870 EST111576 Rat PC-12 cells, NGF-treated (9 days) Rattus sp. cDNA clone RPNCF62 5 end similar to NADH-ubiquinone oxidoreductase, MLRQ subunit, mRNA sequence [Rattus sp.]
AF014009_at	AF014009	peroxiredoxin 6	Prdx6	-2.73	455.1	P	1049.5	P	AF014009 Rattus norvegicus acidic calcium-independent phospholipase A2 (aiPLA2) mRNA, complete cds /cds=(20,694) /gb=AF014009 /gi=2317734 /ug=Rn.42 /len=856
rc_AA891221_at	AA891221	similar to RIKEN cDNA 0610007P06	LOC293103	-2.71	214.1	P	490.4	P	rc_AA891221 EST195024 Rattus norvegicus cDNA, 3 end /clone=RHEAQ70 /clone_end=3 /gb=AA891221 /gi=3018100 /ug=Rn.1978 /len=627
J03190_at	J03190	aminolevulinic acid synthase 1	Alas1	-2.69	387	P	878	P	J03190 Rat 5-aminolevulinate synthase mRNA, complete cds /cds=(17,1945) /gb=J03190 /gi=203067 /ug=Rn.6274 /len=2052
X89225cds_s_at	X89225	solute carrier family 3 (activators of dibasic and neutral amino acid transport), member 2	Slc3a2	-2.68	1182.4	P	2671.1	P	X89225cds RNRNAPLSL R.norvegicus mRNA for protein linked to system L-like neutral amino acid transport activity
rc_AA799804_at	AA799804	Transcribed locus	---	-2.66	324.8	P	729.2	P	rc_AA799804 EST189301 Rattus norvegicus cDNA, 3 end /clone=RHEAF56 /clone_end=3 /gb=AA799804 /gi=2862759 /ug=Rn.25117 /len=582
rc_AA875090_at	AA875090	NFKB inhibitor interacting Ras-like protein 2 (predicted)	---	-2.64	774.6	P	1725	P	rc_AA875090 UI-R-E0-cf-g-01-0-UI.s1 Rattus norvegicus cDNA, 3 end /clone=UI-R-E0-cf-g-01-0-UI /clone_end=3 /gb=AA875090 /gi=2980038 /ug=Rn.15038 /len=481
rc_AI045794_at	AI045794	histone 1, H4a (predicted)	Hist1h4a_predicted	-2.58	32.3	P	70.5	P	rc_AI045794 UI-R-C0-jq-a-11-0-UI.s2 Rattus norvegicus cDNA, 3 end /clone=UI-R-C0-jq-a-11-0-UI /clone_end=3 /gb=AI045794 /ug=Rn.18358 /len=516
X72914_at	X72914	cartilage oligomeric matrix protein	Comp	-2.57	424.7	P	922.9	P	X72914 R.norvegicus mRNA for cartilage oligomeric matrix protein /cds=(6,2273) /gb=X72914 /gi=297438 /ug=Rn.10343 /len=2410
rc_AA891790_at	AA891790	CDNA clone IMAGE:7368410	---	-2.57	807.4	P	1432.2	P	X72914 R.norvegicus mRNA for cartilage oligomeric matrix protein /cds=(6,2273) /gb=X72914 /gi=297438 /ug=Rn.10343 /len=2410
L14462_g_at	L14462	amino-terminal enhancer of split	Aes	-2.57	444.3	P	962.4	P	L14462 RATESP1A Rattus rattus R-esp1 mRNA, complete cds
L03201_at	L03201	cathepsin S	Ctss	-2.56	265.8	P	574.7	P	L03201 Rattus norvegicus cathepsin S mRNA, complete cds /cds=(27,1019) /gb=L03201 /gi=203649 /ug=Rn.11347 /len=1330
D00512_g_at	D00512	acetyl-coenzyme A acetyltransferase 1	Acat1	-2.56	234.5	P	506.2	P	D00512 RATACAL Rattus sp. mRNA for mitochondrial acetoacetyl-CoA thiolase precursor, complete cds
rc_AA892005_at	AA892005	SCIRP10-related protein	RGD:1303289	-2.54	408.1	P	876.2	P	rc_AA892005 EST195808 Rattus norvegicus cDNA, 3 end /clone=RKIAK59 /clone_end=3 /gb=AA892005 /gi=3018884 /ug=Rn.3355 /len=394
J04486_at	J04486	insulin-like growth factor binding protein 2	Igfbp2	-2.53	238	P	508.9	P	J04486 Rat insulin growth factor-binding protein mRNA, complete cds /cds=(263,1177) /gb=J04486 /gi=203175 /ug=Rn.6813 /len=1482
rc_AA859882_s_at	AA859882	ubiquitin carboxy-terminal hydrolase L1	Uchl1	-2.5	1266.5	P	2674	P	rc_AA859882 UI-R-E0-cc-c-09-0-UI.s1 Rattus norvegicus cDNA, 3 end /clone=UI-R-E0-cc-c-09-0-UI /clone_end=3 /gb=AA859882 /gi=2949402 /ug=Rn.803 /len=378
rc_AA893183_at	AA893183	similar to RIKEN cDNA 5730453I16 (predicted)	RGD1305441_predicted	-2.47	128.7	P	268.9	P	rc_AA893183 EST196986 Rattus norvegicus cDNA, 3 end /clone=RKIBD25 /clone_end=3 /gb=AA893183 /gi=3020062 /ug=Rn.24460 /len=491
AF083269_at	AF083269	actin related protein 2/3 complex, subunit 1B	Arpc1b	-2.46	542.3	M	646.1	P	AF083269 Rattus norvegicus p41-Arc mRNA, complete cds
rc_AI233225_at	AI233225	guanylate cyclase 1, soluble, beta 3	Gucy1b3	-2.45	125.2	P	258.9	P	rc_AI233225 EST229913 Rattus norvegicus cDNA, 3 end /clone=RKIDC42 /clone_end=3 /gb=AI233225 /ug=Rn.6112 /len=675
rc_AA893534_at	AA893534	Transcribed locus	---	-2.45	281.6	P	583.6	P	rc_AA893534 EST197337 Rattus norvegicus cDNA, 3 end /clone=RLIAD62 /clone_end=3 /gb=AA893534 /gi=3020413 /ug=Rn.23024 /len=547
rc_AA891220_at	AA891220	Pre-B-cell colony enhancing factor 1	Pbef1	-2.44	70.3	M	144.7	P	rc_AA891220 EST195023 Rattus norvegicus cDNA, 3 end /clone=RHEAQ68 /clone_end=3 /gb=AA891220 /gi=3018099 /ug=Rn.7264 /len=635
U68562mRNA#2_s_at	U68562	heat shock protein 1 (chaperonin)	Hspd1	-2.44	244.8	P	503.5	P	U68562mRNA#2 RNU68562 Rattus norvegicus chaperonin 60 (Hsp60) and chaperonin 10 (CPN10) genes, nuclear genes encoding mitochondrial proteins, complete cds
rc_AI102868_g_at	AI102868	phosphoserine aminotransferase 1 /// similar to phosphoserine aminotransferase 1	Psat1 /// LOC310510	-2.44	262.2	P	539.5	P	rc_AI102868 EST212157 Rattus norvegicus cDNA, 3 end /clone=REMBT90 /clone_end=3 /gb=AI102868 /ug=Rn.221 /len=489
rc_AA893184_at	AA893184	similar to Ac1164	LOC311254	-2.42	168.2	P	344	P	rc_AA893184 EST196987 Rattus norvegicus cDNA, 3 end /clone=RKIBD26 /clone_end=3 /gb=AA893184 /gi=3020063 /ug=Rn.19819 /len=643
rc_AA894004_at	AA894004	capping protein (actin filament), gelsolin-like (predicted)	Capg_predicted	-2.42	287.2	P	587.2	P	rc_AA894004 EST197807 Rattus norvegicus cDNA, 3 end /clone=RPLAO48 /clone_end=3 /gb=AA894004 /gi=3020883 /ug=Rn.8945 /len=430
rc_AI176856_at	AI176856	cytochrome P450, family 1, subfamily b, polypeptide 1	Cyp1b1	-2.41	435.1	P	887	P	rc_AI176856 EST220459 Rattus norvegicus cDNA, 3 end /clone=ROVBX74 /clone_end=3 /gb=AI176856 /ug=Rn.10125 /len=666
rc_AA894054_f_at	AA894054	CDNA clone IMAGE:7326015	---	-2.41	107.5	M	218.8	P	rc_AA894054 EST197857 Rattus norvegicus cDNA, 3 end /clone=RSPAQ06 /clone_end=3 /gb=AA894054 /gi=3020933 /ug=Rn.14847 /len=231
J03190_g_at	J03190	aminolevulinic acid synthase 1	Alas1	-2.4	247.5	P	501.5	P	J03190 Rat 5-aminolevulinate synthase mRNA, complete cds /cds=(17,1945) /gb=J03190 /gi=203067 /ug=Rn.6274 /len=2052
rc_AA892860_g_at	AA892860	Son of sevenless homolog 1 (Drosophila) (predicted)	---	-2.4	71.7	P	145.6	P	rc_AA892860 EST196663 Rattus norvegicus cDNA, 3 end /clone=RKIAY20 /clone_end=3 /gb=AA892860 /gi=3019739 /ug=Rn.21424 /len=436
U95920_at	U95920	pericentriolar material 1	Pcm1	-2.37	774.6	P	1552.4	P	U95920 Rattus norvegicus pericentriolar material PCM-1 (PCM-1) mRNA, partial cds /cds=(0,1079) /gb=U95920 /gi=2078540 /ug=Rn.11026 /len=1135
rc_AA892550_g_at	AA892550	F-box only protein 22 (predicted)	Fbxo22_predicted	-2.37	209.3	M	417.9	P	rc_AA892550 EST196353 Rattus norvegicus cDNA, 3 end /clone=RKIAS75 /clone_end=3 /gb=AA892550 /gi=3019429 /ug=Rn.4284 /len=566
rc_AA859806_at	AA859806	Cysteine string protein	Dnajc5	-2.36	265.6	P	530.3	P	rc_AA859806 UI-R-E0-bu-h-11-0-UI.s1 Rattus norvegicus cDNA, 3 end /clone=UI-R-E0-bu-h-11-0-UI /clone_end=3 /gb=AA859806 /gi=2949326 /ug=Rn.771 /len=460
U73458_at	U73458	protein tyrosine phosphatase, receptor type, N polypeptide 2	Ptprn2	-2.34	39.2	P	77.4	P	U73458 Rattus norvegicus protein tyrosine phosphatase (PTPNE6) mRNA, complete cds /cds=(111,3125) /gb=U73458 /gi=1657945 /ug=Rn.11044 /len=5136
L15619_at	L15619	casein kinase 2, beta subunit	Csnk2b	-2.34	815.1	P	1610.8	P	L15619 Rat casein kinase II beta subunit (CK2) mRNA, complete cds /cds=(113,760) /gb=L15619 /gi=415717 /ug=Rn.11095 /len=1944
rc_AA800712_at	AA800712	---	---	-2.33	229.7	P	451.8	P	rc_AA800712 EST190209 Rattus norvegicus cDNA, 3 end /clone=RLUAK56 /clone_end=3 /gb=AA800712 /gi=2863667 /ug=Rn.13142 /len=535
rc_AA859719_at	AA859719	---	---	-2.33	181.8	P	358.1	P	rc_AA859719 UI-R-E0-bx-h-06-0-UI.s1 Rattus norvegicus cDNA, 3 end /clone=UI-R-E0-bx-h-06-0-UI /clone_end=3 /gb=AA859719 /gi=2949239 /ug=Rn.67 /len=514
rc_AA925752_at	AA925752	cd36 antigen	Cd36	-2.32	121.5	P	237.5	P	rc_AA925752 UI-R-A1-ep-f-07-0-UI.s1 Rattus norvegicus cDNA, 3 end /clone=UI-R-A1-ep-f-07-0-UI /clone_end=3 /gb=AA925752 /gi=3072888 /ug=Rn.3790 /len=484
rc_AA891937_at	AA891937	---	---	-2.32	588.1	P	1153.3	P	rc_AA891937 EST195740 Rattus norvegicus cDNA, 3 end /clone=RKIAI79 /clone_end=3 /gb=AA891937 /gi=3018816 /ug=Rn.4221 /len=583
L19998_g_at	L19998	sulfotransferase family 1A, phenol-preferring, member 1	Sult1a1	-2.32	306.1	P	599.3	P	L19998 Rat minoxidil sulfotransferase mRNA, complete cds /cds=(77,952) /gb=L19998 /gi=310178 /ug=Rn.1507 /len=1227
rc_AA892797_at	AA892797	phosphoglycerate kinase 1	Pgk1	-2.3	426	P	826.3	P	rc_AA892797 EST196600 Rattus norvegicus cDNA, 3 end /clone=RKIAX40 /clone_end=3 /gb=AA892797 /gi=3019676 /ug=Rn.3369 /len=579
rc_AA866321_at	AA866321	Transcribed locus	---	-2.3	287.6	P	559.5	P	rc_AA866321 UI-R-A0-bm-e-08-0-UI.s1 Rattus norvegicus cDNA, 3 end /clone=UI-R-A0-bm-e-08-0-UI /clone_end=3 /gb=AA866321 /gi=2961782 /ug=Rn.3062 /len=463
rc_AA875172_at	AA875172	SH3-domain kinase binding protein 1	Sh3kbp1	-2.3	127.3	P	246.8	P	rc_AA875172 UI-R-E0-ce-g-01-0-UI.s1 Rattus norvegicus cDNA, 3 end /clone=UI-R-E0-ce-g-01-0-UI /clone_end=3 /gb=AA875172 /gi=2980120 /ug=Rn.2815 /len=438
rc_AA875042_at	AA875042	---	---	-2.29	809.6	P	1565.5	P	rc_AA875042 UI-R-E0-cb-b-05-0-UI.s1 Rattus norvegicus cDNA, 3 end /clone=UI-R-E0-cb-b-05-0-UI /clone_end=3 /gb=AA875042 /gi=2979990 /ug=Rn.17036 /len=442
U15138_at	U15138	dynein, cytoplasmic, light intermediate polypeptide 2	Dncli2	-2.29	2417.2	P	4670.6	P	U15138 Rattus norvegicus LIC-2 dynein light intermediate chain 53/55 mRNA, complete cds /cds=(5,1498) /gb=U15138 /gi=619664 /ug=Rn.11100 /len=4300
rc_AA893869_at	AA893869	Similar to hypothetical protein MGC20700 (predicted)	---	-2.29	267.2	P	522.1	P	rc_AA893869 EST197672 Rattus norvegicus cDNA, 3 end /clone=RPLAM85 /clone_end=3 /gb=AA893869 /gi=3020748 /ug=Rn.14614 /len=451
X62660mRNA_at	X62660	glutathione S-transferase, alpha 4 (predicted)	Gsta4_predicted	-2.29	371.4	P	718.9	P	X62660mRNA RRGTS8 R.rattus mRNA for glutathione transferase subunit 8
rc_AI172064_at	AI172064	lectin, galactose binding, soluble 1	Lgals1	-2.27	1004.7	P	1929.4	P	rc_AI172064 EST218059 Rattus norvegicus cDNA, 3 end /clone=RMUBU47 /clone_end=3 /gb=AI172064 /gi=3712104 /ug=Rn.57 /len=509
M15562_g_at	M15562	RT1 class II, locus Da	RT1-Da	-2.27	396	P	758.1	P	M15562 Rat MHC class II RT1.u-D-alpha chain mRNA, 3 end /cds=(0,437) /gb=M15562 /gi=205435 /ug=Rn.4200 /len=805
AF072411_g_at	AF072411	cd36 antigen	Cd36	-2.26	303.3	P	577.6	P	AF072411 Rattus norvegicus fatty acid translocase/CD36 mRNA, complete cds
rc_AA892240_at	AA892240	hypothetical LOC361786	LOC361786	-2.26	197.6	P	376.4	P	rc_AA892240 EST196043 Rattus norvegicus cDNA, 3 end /clone=RKIAO09 /clone_end=3 /gb=AA892240 /gi=3019119 /ug=Rn.3577 /len=630
rc_AI171085_at	AI171085	ribosomal protein L39	Rpl39	-2.26	563.5	P	1074.6	P	rc_AI171085 EST217033 Rattus norvegicus cDNA, 3 end /clone=RMUBF92 /clone_end=3 /gb=AI171085 /gi=3711125 /ug=Rn.6172 /len=357
rc_AA866409_at	AA866409	Similar to CG9346-PA (predicted)	---	-2.26	87.7	P	167.1	P	rc_AA866409 UI-R-E0-ch-a-03-0-UI.s1 Rattus norvegicus cDNA, 3 end /clone=UI-R-E0-ch-a-03-0-UI /clone_end=3 /gb=AA866409 /gi=2961870 /ug=Rn.21410 /len=467
rc_H33660_at	H33660	similar to chromosome 14 open reading frame 50 (predicted)	RGD1309051_predicted	-2.25	747.6	P	1419.6	P	rc_H33660 EST109859 Rattus norvegicus cDNA, 3 end /clone=RPNAW03 /clone_end=3 /gb=H33660 /gi=979077 /ug=Rn.3331 /len=389
AF036335_at	AF036335	NonO/p54nrb homolog	Sfpq	-2.25	925.6	P	1381.9	P	AF036335 Rattus norvegicus NonO/p54nrb homolog mRNA, partial cds /cds=(0,506) /gb=AF036335 /gi=2674208 /ug=Rn.1926 /len=1020
rc_AA893860_at	AA893860	threonyl-tRNA synthetase	Tars	-2.24	364.9	P	689	P	rc_AA893860 EST197663 Rattus norvegicus cDNA, 3 end /clone=RPLAM73 /clone_end=3 /gb=AA893860 /gi=3020739 /ug=Rn.22757 /len=419
rc_H33577_at	H33577	Transcribed locus	---	-2.24	307.9	P	582	P	rc_H33577 EST109715 Rattus norvegicus cDNA, 3 end /clone=RPNAU17 /clone_end=3 /gb=H33577 /gi=978994 /ug=Rn.14649 /len=267
L20822_at	L20822	syntaxin 5a	Stx5a	-2.22	1302.9	P	2442.9	P	L20822 Rattus norvegicus syntaxin 5 mRNA, complete cds /cds=(129,1034) /gb=L20822 /gi=349322 /ug=Rn.5782 /len=1608
rc_AI230247_s_at	AI230247	selenoprotein P, plasma, 1	Sepp1	-2.22	3174.9	P	5940.8	P	rc_AI230247 EST226942 Rattus norvegicus cDNA, 3 end /clone=REMCU12 /clone_end=3 /gb=AI230247 /ug=Rn.1451 /len=466
D90109_at	D90109	acyl-CoA synthetase long-chain family member 1	Acsl1	-2.22	293.1	P	549.6	P	D90109 Rat mRNA for long-chain acyl-CoA synthetase (EC 6.2.1.3) /cds=(13,2112) /gb=D90109 /gi=220717 /ug=Rn.6215 /len=3657
M91652complete_seq_at	M91652	glutamine synthetase 1	Glul	-2.22	703.7	P	1319.2	P	M91652completeSeq Rat glutamine synthetase (glnA) mRNA, complete cds /cds=UNKNOWN /gb=M91652 /gi=204348 /ug=Rn.2204 /len=2793
AB011679_at	AB011679	tubulin, beta 5	Tubb5	-2.22	47.4	P	89	M	AB011679 Rattus norvegicus mRNA for class I beta-tubulin, complete cds
X55298_at	X55298	ribophorin II	Rpn2	-2.2	2388.5	P	4439.7	P	X55298 Rat ribophorin II mRNA /cds=UNKNOWN /gb=X55298 /gi=57672 /ug=Rn.6863 /len=2234
M12919mRNA#2_at	M12919	aldolase A	Aldoa	-2.2	3078.5	P	5717.9	P	M12919mRNA#2 Rat aldolase A mRNA, complete cds /cds=UNKNOWN /gb=M12919 /gi=202834 /ug=Rn.1774 /len=1442
rc_AA893788_at	AA893788	chromobox homolog 5 (Drosophila HP1a) (predicted)	Cbx5_predicted	-2.2	115.7	P	214.9	P	rc_AA893788 EST197591 Rattus norvegicus cDNA, 3 end /clone=RPLAK59 /clone_end=3 /gb=AA893788 /gi=3020667 /ug=Rn.18377 /len=440
rc_AA859616_at	AA859616	---	---	-2.2	149.5	P	277.4	P	rc_AA859616 UI-R-E0-bs-g-04-0-UI.s1 Rattus norvegicus cDNA, 3 end /clone=UI-R-E0-bs-g-04-0-UI /clone_end=3 /gb=AA859616 /gi=2949136 /ug=Rn.1515 /len=513
J02962_at	J02962	lectin, galactose binding, soluble 3	Lgals3	-2.18	630.2	P	1157.6	P	J02962 Rat IgE binding protein mRNA, complete cds /cds=(40,828) /gb=J02962 /gi=203173 /ug=Rn.764 /len=948
U37464_s_at	U37464	mitogen activated protein kinase kinase 5	Map2k5	-2.18	238.9	P	439.5	P	U37464 Rattus norvegicus MEK5alpha-2 (MEK5) mRNA, complete cds /cds=(87,1403) /gb=U37464 /gi=1016335 /ug=Rn.11054 /len=1742
D42137exon_s_at	D42137	annexin A5	Anxa5	-2.17	534.5	P	979	P	D42137exon RATAV11 Rat annexin V gene, exon13
X82152_at	X82152	fibromodulin	Fmod	-2.17	96.8	P	177.8	P	X82152 R.norvegicus mRNA for fibromodulin /cds=(53,1183) /gb=X82152 /gi=602883 /ug=Rn.8778 /len=2943
L14323_at	L14323	phospholipase C, beta 1	Plcb1	-2.17	86	P	157.3	P	L14323 Rattus norvegicus phospholipase C-beta1b mRNA, complete alleles /cds=UNKNOWN /gb=L14323 /gi=294611 /ug=Rn.9741 /len=7203
rc_AA893664_at	AA893664	CDNA clone MGC:105878 IMAGE:7128175, complete cds	---	-2.17	257.1	P	472	P	rc_AA893664 EST197467 Rattus norvegicus cDNA, 3 end /clone=RPLAI19 /clone_end=3 /gb=AA893664 /gi=3020543 /ug=Rn.14818 /len=409
rc_AI639042_at	AI639042	CDNA clone MGC:94747 IMAGE:7096035, complete cds	---	-2.15	86.1	M	156.6	P	Rat mixed-tissue library Rattus norvegicus cDNA clone rx00146 3 , mRNA sequence [Rattus norvegicus]
rc_AI070521_s_at	AI070521	unr protein	RGD:619726	-2.14	3156.7	P	5715.2	P	rc_AI070521 UI-R-Y0-lv-f-09-0-UI.s1 Rattus norvegicus cDNA, 3 end /clone=UI-R-Y0-lv-f-09-0-UI /clone_end=3 /gb=AI070521 /ug=Rn.3562 /len=561
J04807mRNA_i_at	J04807	insulin 1 /// insulin 2	Ins1 /// Ins2	-2.14	2818.9	P	5084.2	P	J04807mRNA RATINSIIA Rat insulin II gene mRNA, 3 end
rc_AA875225_at	AA875225	guanine nucleotide binding protein, alpha inhibiting 2	Gnai2	-2.14	2909.3	P	4017.8	P	rc_AA859545 UI-R-E0-br-d-06-0-UI.s1 Rattus norvegicus cDNA, 3 end /clone=UI-R-E0-br-d-06-0-UI /clone_end=3 /gb=AA859545 /gi=2949065 /ug=Rn.261 /len=512
L27124_s_at	L27124	N-arginine dibasic convertase 1	Nrd1	-2.14	7109.7	P	12830.9	P	L27124 RATNRDC Rattus sp. NRD convertase (NRDC) mRNA, complete cds
rc_AA893869_g_at	AA893869	Similar to hypothetical protein MGC20700 (predicted)	---	-2.13	370.3	P	666.9	P	rc_AA893869 EST197672 Rattus norvegicus cDNA, 3 end /clone=RPLAM85 /clone_end=3 /gb=AA893869 /gi=3020748 /ug=Rn.14614 /len=451
rc_AA875207_at	AA875207	Similar to DXHXS6673E protein	---	-2.13	628.8	P	1129	P	rc_AA875207 UI-R-E0-cu-e-10-0-UI.s1 Rattus norvegicus cDNA, 3 end /clone=UI-R-E0-cu-e-10-0-UI /clone_end=3 /gb=AA875207 /gi=2980155 /ug=Rn.11417 /len=445
U26033_at	U26033	carnitine O-octanoyltransferase	Crot	-2.12	165.2	P	295.4	P	U26033 Rattus norvegicus carnitine octanoyltransferase mRNA, complete cds /cds=(51,1889) /gb=U26033 /gi=1079552 /ug=Rn.4896 /len=2681
rc_AA875017_at	AA875017	---	---	-2.12	292.9	P	524.1	P	rc_AA875017 UI-R-E0-cb-e-12-0-UI.s1 Rattus norvegicus cDNA, 3 end /clone=UI-R-E0-cb-e-12-0-UI /clone_end=3 /gb=AA875017 /gi=2979965 /ug=Rn.3203 /len=442
U70211_at	U70211	Ena-vasodilator stimulated phosphoprotein	Evl	-2.12	309.5	A	422.4	A	rc_AI237836 EST234398 Rattus norvegicus cDNA, 3 end /clone=RPLDG58 /clone_end=3 /gb=AI237836 /ug=Rn.31 /len=572
L19998_at	L19998	sulfotransferase family 1A, phenol-preferring, member 1	Sult1a1	-2.12	104.1	P	186.8	P	L19998 Rat minoxidil sulfotransferase mRNA, complete cds /cds=(77,952) /gb=L19998 /gi=310178 /ug=Rn.1507 /len=1227
rc_AA859931_at	AA859931	CDNA clone MGC:108940 IMAGE:7383995, complete cds	---	-2.12	276.3	P	495.3	P	rc_AA859931 UI-R-E0-cg-d-01-0-UI.s1 Rattus norvegicus cDNA, 3 end /clone=UI-R-E0-cg-d-01-0-UI /clone_end=3 /gb=AA859931 /gi=2949451 /ug=Rn.822 /len=506
X04229cds_s_at	X04229	glutathione S-transferase, mu 1	Gstm1	-2.11	2720.5	P	4839.3	P	X04229cds RNGSTYBR Rat mRNA for glutathione S-transferase (GST) Y(b) subunit (EC 2.5.1.18)
U75917_g_at	U75917	adaptor-related protein complex 2, sigma 1 subunit	Ap2s1	-2.11	1199	P	2134.2	P	U75917 Rattus norvegicus clathrin-associated protein 17 (AP17) mRNA, complete cds /cds=(86,514) /gb=U75917 /gi=1809319 /ug=Rn.7160 /len=797
rc_AA892522_at	AA892522	solute carrier family 25, member 30	Slc25a30	-2.11	462	P	824.7	P	rc_AA892522 EST196325 Rattus norvegicus cDNA, 3 end /clone=RKIAS45 /clone_end=3 /gb=AA892522 /gi=3019401 /ug=Rn.19440 /len=560
U32314_g_at	U32314	Pyruvate carboxylase	Pc	-2.11	204.6	M	392.8	P	U32314 Rattus norvegicus pyruvate carboxylase mRNA, complete cds /cds=(34,3570) /gb=U32314 /gi=929987 /ug=Rn.11094 /len=3945
rc_AI105448_at	AI105448	hydroxysteroid 11-beta dehydrogenase 1	Hsd11b1	-2.1	677.7	P	1203.9	P	rc_AI105448 EST214737 Rattus norvegicus cDNA, 3 end /clone=RKIBK51 /clone_end=3 /gb=AI105448 /gi=3709527 /ug=Rn.888 /len=638
rc_AA799650_at	AA799650	peroxiredoxin 3	Prdx3	-2.1	693.9	P	1228	P	rc_AA799650 EST189147 Rattus norvegicus cDNA, 3 end /clone=RHEAD59 /clone_end=3 /gb=AA799650 /gi=2862605 /ug=Rn.2011 /len=593
X56546_at	X56546	transcription factor 2	Tcf2	-2.1	496.6	P	880.8	P	X56546 Rat mRNA for variant hepatic nuclear factor 1 (vHNF1) /cds=(30,1703) /gb=X56546 /gi=57477 /ug=Rn.11342 /len=2316
rc_AA892394_g_at	AA892394	CUG triplet repeat, RNA binding protein 1 (predicted)	---	-2.1	280.2	P	497.8	P	rc_AA892394 EST196197 Rattus norvegicus cDNA, 3 end /clone=RKIAP90 /clone_end=3 /gb=AA892394 /gi=3019273 /ug=Rn.4183 /len=609
AF033109_g_at	AF033109	syntaxin 8	Stx8	-2.1	380.2	P	675	P	AF033109 Rattus norvegicus syntaxin 8 mRNA, complete cds
AF026505_at	AF026505	Arg/Abl-interacting protein ArgBP2	Argbp2	-2.1	52.4	P	93.2	P	AF026505 Rattus norvegicus SH3-containing protein p4015 mRNA, complete cds /cds=(680,4270) /gb=AF026505 /gi=2555184 /ug=Rn.10836 /len=6331
rc_AA892860_at	AA892860	Son of sevenless homolog 1 (Drosophila) (predicted)	---	-2.09	255.3	P	452	P	rc_AA892860 EST196663 Rattus norvegicus cDNA, 3 end /clone=RKIAY20 /clone_end=3 /gb=AA892860 /gi=3019739 /ug=Rn.21424 /len=436
rc_AA891859_at	AA891859	Transcribed locus	---	-2.08	240.6	P	423.2	P	rc_AA891859 EST195662 Rattus norvegicus cDNA, 3 end /clone=RKIAH79 /clone_end=3 /gb=AA891859 /gi=3018738 /ug=Rn.3920 /len=570
rc_AA892863_at	AA892863	---	---	-2.08	633.7	P	1112.5	P	rc_AA892863 EST196666 Rattus norvegicus cDNA, 3 end /clone=RKIAY23 /clone_end=3 /gb=AA892863 /gi=3019742 /ug=Rn.1076 /len=534
X57573_at	X57573	glutamate decarboxylase 1	Gad1	-2.08	87.2	M	152.9	P	X57573 Rat mRNA for glutamic acid decarboxylase /cds=(183,1964) /gb=X57573 /gi=56183 /ug=Rn.10370 /len=3198
rc_AA874934_at	AA874934	similar to hypothetical protein FLJ90652	LOC293494	-2.08	845.4	P	1486.5	P	rc_AA874934 UI-R-E0-ci-c-05-0-UI.s1 Rattus norvegicus cDNA, 3 end /clone=UI-R-E0-ci-c-05-0-UI /clone_end=3 /gb=AA874934 /gi=2979882 /ug=Rn.3179 /len=333
rc_AA866454_g_at	AA866454	similar to hypothetical protein FLJ20254 (predicted)	RGD1311324_predicted	-2.07	4153.9	P	7128.7	P	rc_AA866454 UI-R-E0-br-e-07-0-UI.s1 Rattus norvegicus cDNA, 3 end /clone=UI-R-E0-br-e-07-0-UI /clone_end=3 /gb=AA866454 /gi=2961915 /ug=Rn.3115 /len=516
U75917_at	U75917	adaptor-related protein complex 2, sigma 1 subunit	Ap2s1	-2.07	602.2	P	1054.3	P	U75917 Rattus norvegicus clathrin-associated protein 17 (AP17) mRNA, complete cds /cds=(86,514) /gb=U75917 /gi=1809319 /ug=Rn.7160 /len=797
D10874_at	D10874	ATPase, H+ transporting, V0 subunit C	Atp6v0c	-2.07	2844.2	P	4968	P	D10874 Albino rat cDNA for 16 kDa subunit of vacuolar H(+)-ATPases /cds=(95,562) /gb=D10874 /gi=220905 /ug=Rn.1869 /len=1082
rc_AA874827_at	AA874827	discs, large homolog 7 (Drosophila) (predicted)	Dlg7_predicted	-2.07	608.7	P	1064.9	P	rc_AA874827 UI-R-E0-cg-e-12-0-UI.s1 Rattus norvegicus cDNA, 3 end /clone=UI-R-E0-cg-e-12-0-UI /clone_end=3 /gb=AA874827 /gi=2979775 /ug=Rn.3137 /len=477
M37584_at	M37584	H2A histone family, member Z	H2afz	-2.07	2976	P	5195.9	P	M37584 Rat histone (H2A.Z) mRNA, complete cds /cds=(44,430) /gb=M37584 /gi=204598 /ug=Rn.3636 /len=811
rc_AA875143_at	AA875143	Ankyrin repeat and IBR domain containing 1 (predicted)	---	-2.06	691	P	1265	P	rc_AA875143 UI-R-E0-bu-g-04-0-UI.s2 Rattus norvegicus cDNA, 3 end /clone=UI-R-E0-bu-g-04-0-UI /clone_end=3 /gb=AA875143 /gi=2980091 /ug=Rn.2999 /len=588
M61142_at	M61142	thimet oligopeptidase 1	Thop1	-2.06	2106.6	P	3657.2	P	M61142 Rat metalloendopeptidase mRNA, complete cds /cds=(57,1994) /gb=M61142 /gi=205373 /ug=Rn.9490 /len=2314
U82623_at	U82623	ralA binding protein 1	Ralbp1	-2.06	148.5	P	258.1	P	U82623 Rattus norvegicus cytocentrin mRNA, complete cds /cds=(119,2200) /gb=U82623 /gi=2697021 /ug=Rn.7107 /len=3602
rc_AA866371_s_at	AA866371	similar to RIKEN cDNA 1110020A23 (predicted)	RGD1308134_predicted	-2.06	362.6	P	629.6	P	rc_AA866371 UI-R-A0-bm-d-03-0-UI.s1 Rattus norvegicus cDNA, 3 end /clone=UI-R-A0-bm-d-03-0-UI /clone_end=3 /gb=AA866371 /gi=2961832 /ug=Rn.7220 /len=381
rc_AA892504_at	AA892504	leucine-rich repeats and calponin homology (CH) domain containing 4 (predicted)	Lrch4_predicted	-2.06	1340.4	P	2331.2	P	rc_AA892504 EST196307 Rattus norvegicus cDNA, 3 end /clone=RKIAS25 /clone_end=3 /gb=AA892504 /gi=3019383 /ug=Rn.24664 /len=443
rc_AA875428_at	AA875428	similar to RIKEN cDNA 9130410M22	LOC306587	-2.05	756.7	P	1309.3	P	rc_AA875428 UI-R-E0-cs-f-12-0-UI.s1 Rattus norvegicus cDNA, 3 end /clone=UI-R-E0-cs-f-12-0-UI /clone_end=3 /gb=AA875428 /gi=2980376 /ug=Rn.2916 /len=477
rc_AA875040_at	AA875040	similar to 5930416I19Rik protein	MGC94282	-2.05	807.2	P	1399.8	P	rc_AA875040 UI-R-E0-cb-b-01-0-UI.s1 Rattus norvegicus cDNA, 3 end /clone=UI-R-E0-cb-b-01-0-UI /clone_end=3 /gb=AA875040 /gi=2979988 /ug=Rn.1747 /len=539
rc_AA874928_g_at	AA874928	sorting nexin 4 (predicted)	Snx4_predicted	-2.04	492	P	847.6	P	rc_AA874928 UI-R-E0-ci-b-02-0-UI.s1 Rattus norvegicus cDNA, 3 end /clone=UI-R-E0-ci-b-02-0-UI /clone_end=3 /gb=AA874928 /gi=2979876 /ug=Rn.2645 /len=519
U60882_at	U60882	heterogeneous nuclear ribonucleoproteins methyltransferase-like 2 (S. cerevisiae)	Hrmt1l2	-2.04	610.7	P	1051.4	P	U60882 Rattus norvegicus protein arginine N-methyltransferase (PRMT1) mRNA, complete cds /cds=(2,1063) /gb=U60882 /gi=1390024 /ug=Rn.5870 /len=1201
X62322_g_at	X62322	granulin	Grn	-2.04	755.5	M	1298.5	P	X62322 R.norvegicus mRNA for epithelin 1 and 2 /cds=(30,1799) /gb=X62322 /gi=56108 /ug=Rn.5820 /len=2137
D10853_at	D10853	phosphoribosyl pyrophosphate amidotransferase	Ppat	-2.04	48.2	P	83.2	P	D10853 RATATR Rat mRNA for amidophosphoribosyltransferase
rc_AA859877_at	AA859877	Transcribed locus, strongly similar to NP_694720.1 target of myb1-like 2 (chicken) [Mus musculus]	---	-2.03	666.5	P	1145.1	P	rc_AA859877 UI-R-E0-cc-c-04-0-UI.s1 Rattus norvegicus cDNA, 3 end /clone=UI-R-E0-cc-c-04-0-UI /clone_end=3 /gb=AA859877 /gi=2949397 /ug=Rn.801 /len=409
rc_AA891286_at	AA891286	thioredoxin reductase 1	Txnrd1	-2.03	505.1	P	864.6	P	rc_AA891286 EST195089 Rattus norvegicus cDNA, 3 end /clone=RHEAR95 /clone_end=3 /gb=AA891286 /gi=3018165 /ug=Rn.9474 /len=436
rc_AA892791_at	AA892791	excision repair cross-complementing rodent repair deficiency, complementation group 1 (predicted)	Ercc1_predicted	-2.03	1706	P	2923.2	P	rc_AA892791 EST196594 Rattus norvegicus cDNA, 3 end /clone=RKIAX34 /clone_end=3 /gb=AA892791 /gi=3019670 /ug=Rn.7320 /len=635
rc_AA866454_at	AA866454	Similar to hypothetical protein FLJ20254 (predicted)	---	-2.03	381.9	P	667	P	rc_AA866454 UI-R-E0-br-e-07-0-UI.s1 Rattus norvegicus cDNA, 3 end /clone=UI-R-E0-br-e-07-0-UI /clone_end=3 /gb=AA866454 /gi=2961915 /ug=Rn.3115 /len=516
rc_AA799871_at	AA799871	---	---	-2.03	2098.7	P	3600.1	P	rc_AA799871 EST189368 Rattus norvegicus cDNA, 3 end /clone=RHEAG37 /clone_end=3 /gb=AA799871 /gi=2862826 /ug=Rn.23454 /len=412
rc_AA799299_at	AA799299	---	---	-2.03	599.5	P	1028.2	P	rc_AA799299 EST188796 Rattus norvegicus cDNA, 3 end /clone=RHEAA18 /clone_end=3 /gb=AA799299 /gi=2862254 /ug=Rn.8563 /len=506
AF022083_s_at	AF022083	guanine nucleotide binding protein, beta 1	Gnb1	-2.03	114.6	P	196.3	P	AF022083 Rattus norvegicus guanine nucleotide binding protein beta 1 subunit mRNA, partial cds /cds=(0,110) /gb=AF022083 /gi=2582389 /ug=Rn.7106 /len=710
rc_AA874791_at	AA874791	Transcribed locus, strongly similar to NP_035847.2 widely-interspaced zinc finger motifs [Mus musculus]	---	-2.02	710.4	M	1214	P	rc_AA874791 UI-R-E0-bw-f-06-0-UI.s1 Rattus norvegicus cDNA, 3 end /clone=UI-R-E0-bw-f-06-0-UI /clone_end=3 /gb=AA874791 /gi=2979739 /ug=Rn.3125 /len=436
rc_AA891880_g_at	AA891880	sideroflexin 3	Sfxn3	-2.02	248.7	P	424.5	P	rc_AA891880 EST195683 Rattus norvegicus cDNA, 3 end /clone=RKIAI08 /clone_end=3 /gb=AA891880 /gi=3018759 /ug=Rn.1082 /len=452
rc_AA875431_at	AA875431	trafficking protein particle complex 1 (predicted)	Trappc1_predicted	-2.01	978.4	P	1661.5	P	rc_AA875431 UI-R-E0-cs-g-09-0-UI.s1 Rattus norvegicus cDNA, 3 end /clone=UI-R-E0-cs-g-09-0-UI /clone_end=3 /gb=AA875431 /gi=2980379 /ug=Rn.2918 /len=480
rc_H32977_at	H32977	actin related protein 2/3 complex, subunit 5-like (predicted)	Arpc5l_predicted	-2.01	546.8	P	925.6	P	rc_H32977 EST108553 Rattus norvegicus cDNA, 3 end /clone=RPNAB17 /clone_end=3 /gb=H32977 /gi=978394 /ug=Rn.14617 /len=396
M81642_at	M81642	coagulation factor II (thrombin) receptor	F2r	-2.01	135.2	M	228.9	P	M81642 Rat G-protein coupled thrombin receptor mRNA, complete cds /cds=(73,1371) /gb=M81642 /gi=207465 /ug=Rn.2609 /len=3418
rc_AA875531_s_at	AA875531	---	---	-2.01	206.5	P	350.8	P	rc_AA875531 UI-R-E0-cv-f-12-0-UI.s1 Rattus norvegicus cDNA, 3 end /clone=UI-R-E0-cv-f-12-0-UI /clone_end=3 /gb=AA875531 /gi=2980479 /ug=Rn.256 /len=433
J04171_at	J04171	glutamate oxaloacetate transaminase 1	Got1	-2.01	184.8	P	313.5	P	J04171 Rat aspartate aminotransferase mRNA, complete cds /cds=(26,1267) /gb=J04171 /gi=203011 /ug=Rn.5819 /len=1937
rc_AA893000_at	AA893000	---	---	-2	143.4	P	242.2	P	rc_AA893000 EST196803 Rattus norvegicus cDNA, 3 end /clone=RKIBA91 /clone_end=3 /gb=AA893000 /gi=3019879 /ug=Rn.12947 /len=482
M32016_at	M32016	lysosomal membrane glycoprotein 2	Lamp2	-2	101.9	P	172.3	P	M32016 Rat lysosomal membrane glycoprotein type B (lgp-B) mRNA, 3 end /cds=(0,1181) /gb=M32016 /gi=205168 /ug=Rn.1722 /len=1581
